# Supplementary material for: Mechanisms of Injury for Traumatic Brain Injury Among U.S. Military Service Members Before and During the COVID-19 Pandemic
Source: Mil Med. 2024 Nov 2;190(3-4):e830–7. doi: 10.1093/milmed/usae492 (PMC11878788; doi:10.1093/milmed/usae492)
Supplement: usae492_Supp [file usae492_supp.zip]

Archive with 3 entries (3 files):
- SupplementalMaterial_TableS2_01July2024 (002).docx
- SupplmentalMaterial_TableS1_01July2024_TD_edits (002).docx
- Appendix_v2.docx
